# Supplementary material for: A Space-Time Analysis of Rural Older People’s Outdoor Mobility and Its Impact on Self-Rated Health: Evidence from a Taiwanese Rural Village
Source: Int J Environ Res Public Health. 2021 May 31;18(11):5902. doi: 10.3390/ijerph18115902 (PMC8198793; doi:10.3390/ijerph18115902)
Supplement: Supplementary file 1 [file ijerph-18-05902-s001.zip]

Archive with 1 entries (1 files):
- ijerph-1188147-supplementary.pdf
